# Supplementary material for: The burden of rare cancers among adults in the Canton of Geneva, Switzerland, from 2011 to 2020
Source: Front Oncol. 2025 Apr 7;15:1557424. doi: 10.3389/fonc.2025.1557424 (PMC12009699; doi:10.3389/fonc.2025.1557424)
Supplement: Supplementary Table 2 — Standardized incidence rates for men and women (2011–2020) in Geneva, Switzerland. [file DataSheet1.xlsx]

## Sheet: TIER 1 
		MEN						WOMEN
cancer site	TIER 1	rare	number of cases	population at risk	crude rate	ASIR	95%CI	rare	number of cases	population at risk	crude rates	ASIR	95%CI
Head and neck	EPITHELIAL TUMOURS OF NASAL CAVITY AND SINUSES	R	15	1.89325e+06	0.79	0.69	[0.38-1.15]	R	13	2066619	0.63	0.48	[0.25-0.85]
Head and neck	EPITHELIAL TUMOURS OF NASOPHARYNX	R	15	1.89325e+06	0.79	0.79	[0.44-1.30]	R	4	2066619	0.19	0.19	[0.05-0.48]
Head and neck	EPITHELIAL TUMOURS OF MAJOR SALIVARY GLANDS AND SALIVARY-GLAND TYPE TUMOURS	R	41	1.89325e+06	2.17	1.88	[1.34-2.57]	R	43	2066619	2.08	1.69	[1.20-2.32]
Head and neck	EPITHELIAL TUMOURS OF HYPOPHARYNX AND LARYNX		215	1.89325e+06	11.36	10.67	[9.27-12.21]	R	47	2066619	2.27	2.00	[1.46-2.69]
Head and neck	EPITHELIAL TUMOURS OF OROPHARYNX		204	1.89325e+06	10.78	10.35	[8.96-11.89]	R	80	2066619	3.87	3.57	[2.81-4.46]
Head and neck	EPITHELIAL TUMOURS OF ORAL CAVITY AND LIP		174	1.89325e+06	9.19	8.72	[7.46-10.13]	R	96	2066619	4.65	3.67	[2.94-4.53]
Head and neck	EPITHELIAL TUMOURS OF TRACHEA	R	2	1.89325e+06	0.11	0.11	[0.01-0.38]	R	0	2066619	0.00	0.00	[0.00-0.18]
Rare digestive	EPITHELIAL TUMOURS OF OESOPHAGUS		201	1.89325e+06	10.62	9.75	[8.42-11.22]	R	93	2066619	4.50	3.26	[2.58-4.06]
Rare digestive	EPITHELIAL TUMOURS OF STOMACH		254	1.89325e+06	13.42	12.09	[10.63-13.71]		139	2066619	6.73	5.09	[4.22-6.09]
Rare digestive	EPITHELIAL TUMOURS OF SMALL INTESTINE	R	24	1.89325e+06	1.27	1.10	[0.70-1.66]	R	21	2066619	1.02	0.64	[0.38-1.02]
Rare digestive	EPITHELIAL TUMOURS OF COLON (including appendix)		791	1.89325e+06	41.78	36.37	[33.83-39.06]		792	2066619	38.32	28.02	[25.96-30.20]
Rare digestive	EPITHELIAL TUMOURS OF RECTUM		286	1.89325e+06	15.11	13.57	[12.02-15.28]		236	2066619	11.42	9.23	[8.02-10.56]
Rare digestive	EPITHELIAL TUMOURS OF ANAL CANAL	R	61	1.89325e+06	3.22	2.98	[2.27-3.84]		136	2066619	6.58	5.47	[4.55-6.53]
Rare digestive	EPITHELIAL TUMOURS OF PANCREAS		322	1.89325e+06	17.01	15.28	[13.63-17.08]		288	2066619	13.94	10.31	[9.08-11.66]
Rare digestive	EPITHELIAL TUMOURS OF LIVER AND INTRAEPATIC BILE TRACT (IBT)		315	1.89325e+06	16.64	15.17	[13.51-16.97]	R	92	2066619	4.45	3.59	[2.86-4.45]
Rare digestive	EPITHELIAL TUMOURS OF GALLBLADDER AND EXTRAHEPATIC BILIARY TRACT (EBT)	R	59	1.89325e+06	3.12	2.77	[2.10-3.59]	R	67	2066619	3.24	2.18	[1.65-2.83]
Rare digestive	PANCREATOBLASTOMA	R	1	1.89325e+06	0.05	0.05	[0.00-0.29]	R	0	2066619	0.00	0.00	[0.00-0.18]
Rare thoracic	EPITHELIAL TUMOURS OF LUNG		1223	1.89325e+06	64.60	58.61	[55.32-62.04]		951	2066619	46.02	38.57	[36.07-41.21]
Rare thoracic	EPITHELIAL TUMOURS OF THYMUS	R	15	1.89325e+06	0.79	0.77	[0.43-1.27]	R	11	2066619	0.53	0.49	[0.24-0.89]
Rare thoracic	MALIGNANT MESOTHELIOMA	R	24	1.89325e+06	1.27	1.11	[0.71-1.67]	R	13	2066619	0.63	0.43	[0.22-0.77]
Rare breast	EPITHELIAL TUMOURS OF BREAST	R	29	1.89325e+06	1.53	1.38	[0.91-1.99]		4076	2066619	197.23	174.43	[168.92-180.08]
Rare female genital	EPITHELIAL TUMOURS OF CORPUS UTERI	R	0	1.89325e+06	0.00	0.00	[0.00-0.19]		496	2066619	24.00	19.61	[17.83-21.51]
Rare female genital	EPITHELIAL TUMOURS OF CERVIX UTERI	R	0	1.89325e+06	0.00	0.00	[0.00-0.19]	R	112	2066619	5.42	4.93	[4.03-5.97]
Rare female genital	EPITHELIAL TUMOURS OF OVARY AND FALLOPPIAN TUBE	R	0	1.89325e+06	0.00	0.00	[0.00-0.19]		338	2066619	16.36	13.42	[11.96-15.01]
Rare female genital	NON EPITHELIAL TUMOURS OF OVARY	R	0	1.89325e+06	0.00	0.00	[0.00-0.19]	R	9	2066619	0.44	0.48	[0.22-0.91]
Rare female genital	EPITHELIAL TUMOURS OF VULVA AND VAGINA	R	0	1.89325e+06	0.00	0.00	[0.00-0.19]	R	72	2066619	3.48	2.74	[2.11-3.51]
Rare female genital	TROPHOBLASTIC TUMOURS OF PLACENTA	R	0	1.89325e+06	0.00	0.00	[0.00-0.19]	R	1	2066619	0.05	0.05	[0.00-0.28]
Rare male genital and urogenital	EPITHELIAL TUMOURS OF PROSTATE		3281	1.89325e+06	173.30	160.98	[155.45-166.66]	R	0	2066619	0.00	0.00	[0.00-0.18]
Rare male genital and urogenital	TESTICULAR AND PARATESTICULAR CANCERS		181	1.89325e+06	9.56	9.71	[8.34-11.23]	R	0	2066619	0.00	0.00	[0.00-0.18]
Rare male genital and urogenital	EPITHELIAL TUMOURS OF PENIS	R	27	1.89325e+06	1.43	1.17	[0.76-1.72]	R	0	2066619	0.00	0.00	[0.00-0.18]
Rare urological	EPITELIAL TUMOURS OF KIDNEY		339	1.89325e+06	17.91	16.81	[15.04-18.72]		147	2066619	7.11	6.23	[5.23-7.37]
Rare urological	EPITHELIAL TUMOURS OF PELVIS AND URETER	R	71	1.89325e+06	3.75	3.19	[2.48-4.04]	R	28	2066619	1.35	0.82	[0.53-1.25]
Rare urological	EPITHELIAL TUMOURS OF URETHRA	R	10	1.89325e+06	0.53	0.42	[0.20-0.79]	R	1	2066619	0.05	0.02	[0.00-0.20]
Rare urological	EPITHELIAL TUMOURS OF BLADDER		614	1.89325e+06	32.43	26.06	[23.99-28.27]		149	2066619	7.21	4.75	[3.95-5.66]
Rare melanoma	MALIGNANT SKIN MELANOMA		884	1.89325e+06	46.69	42.19	[39.41-45.12]		756	2066619	36.58	31.88	[29.55-34.35]
Rare melanoma	MALIGNANT MELANOMA OF MUCOSA AND EXTRACUTANEOUS	R	3	1.89325e+06	0.16	0.14	[0.03-0.43]	R	7	2066619	0.34	0.23	[0.08-0.53]
Rare melanoma	MALIGNANT MELANOMA OF EYE	R	12	1.89325e+06	0.63	0.58	[0.29-1.02]	R	11	2066619	0.53	0.38	[0.18-0.72]
Rare skin	EPITHELIAL TUMOURS OF SKIN		2721	1.89325e+06	143.72	115.60	[111.19-120.14]		2439	2066619	118.02	74.93	[71.72-78.25]
Rare skin	ADNEXAL CARCINOMAS OF SKIN	R	39	1.89325e+06	2.06	1.77	[1.25-2.45]	R	40	2066619	1.94	1.51	[1.05-2.10]
Rare sarcomas	SOFT TISSUE SARCOMA		137	1.89325e+06	7.24	6.54	[5.47-7.75]		158	2066619	7.65	6.66	[5.62-7.85]
Rare sarcomas	BONE SARCOMA	R	23	1.89325e+06	1.21	1.15	[0.73-1.73]	R	18	2066619	0.87	0.82	[0.48-1.32]
Rare sarcomas	GASTROINTESTINAL STROMAL SARCOMA	R	34	1.89325e+06	1.80	1.68	[1.15-2.35]	R	35	2066619	1.69	1.48	[1.01-2.09]
Rare sarcomas	KAPOSI'S SARCOMA	R	42	1.89325e+06	2.22	2.04	[1.47-2.77]	R	3	2066619	0.15	0.11	[0.02-0.34]
Rare endocrine and neuroendocrine	NET LUNG	R	27	1.89325e+06	1.43	1.36	[0.89-1.99]	R	42	2066619	2.03	1.81	[1.29-2.47]
Rare endocrine and neuroendocrine	NET GEP		125	1.89325e+06	6.60	6.31	[5.24-7.54]		154	2066619	7.45	6.85	[5.77-8.06]
Rare endocrine and neuroendocrine	NET OTHER SITES	R	62	1.89325e+06	3.27	2.78	[2.12-3.60]	R	42	2066619	2.03	1.58	[1.11-2.19]
Rare endocrine and neuroendocrine	CARCINOMAS OF THYROID GLAND		161	1.89325e+06	8.50	8.27	[7.03-9.66]		540	2066619	26.13	26.18	[23.99-28.51]
Rare endocrine and neuroendocrine	CARCINOMAS OF PARATHYROID GLAND	R	0	1.89325e+06	0.00	0.00	[0.00-0.19]	R	4	2066619	0.19	0.12	[0.03-0.35]
Rare endocrine and neuroendocrine	CARCINOMAS OF ADRENAL CORTEX	R	5	1.89325e+06	0.26	0.21	[0.07-0.52]	R	4	2066619	0.19	0.21	[0.06-0.52]
CNS	TUMOURS OF CENTRAL NERVOUS SYSTEM (CNS)		175	1.89325e+06	9.24	8.96	[7.67-10.40]	R	108	2066619	5.23	4.72	[3.84-5.73]
CNS	EMBRYONAL TUMOURS OF CNS	R	1	1.89325e+06	0.05	0.05	[0.00-0.29]	R	2	2066619	0.10	0.10	[0.01-0.36]
Rare hematologic	LYMPHOID DISEASES		1044	1.89325e+06	55.14	49.16	[46.17-52.30]		859	2066619	41.57	32.43	[30.16-34.84]
Rare hematologic	ACUTE MYELOID LEUKEMIA AND RELATED PRECURSOR NEOPLASMS	R	108	1.89325e+06	5.70	4.90	[4.00-5.94]	R	108	2066619	5.23	4.12	[3.33-5.04]
Rare hematologic	MYELOID AND LYMPHOID NEOPLASMS	R	2	1.89325e+06	0.11	0.06	[0.01-0.29]	R	3	2066619	0.15	0.06	[0.01-0.26]
Rare hematologic	MYELOPROLIFERATIVE NEOPLASMS		152	1.89325e+06	8.03	7.18	[6.07-8.45]		155	2066619	7.50	5.39	[4.51-6.40]
Rare hematologic	MYELODYSPLASTIC SYNDROME AND MYELODYSPLASTIC/MYELOPROLIFERATIVE DISEASES		209	1.89325e+06	11.04	8.67	[7.51-9.97]		146	2066619	7.06	4.10	[3.41-4.92]
Rare hematologic	HISTIOCYTIC AND DENDRITIC CELL NEOPLASMS	R	2	1.89325e+06	0.11	0.11	[0.01-0.38]	R	4	2066619	0.19	0.19	[0.05-0.50]
Other	OLFACTORY NEUROBLASTOMA	R	0	1.89325e+06	0.00	0.00	[0.00-0.19]	R	1	2066619	0.05	0.05	[0.00-0.28]
Other	EXTRAGONADAL GERM CELL TUMOURS	R	8	1.89325e+06	0.42	0.45	[0.19-0.88]	R	1	2066619	0.05	0.05	[0.00-0.27]
Other	EPITHELIAL TUMOURS OF EYE AND ADNEXA	R	1	1.89325e+06	0.05	0.05	[0.00-0.29]	R	4	2066619	0.19	0.11	[0.03-0.34]

## Sheet: TIER 2
			MEN						WOMEN
cancer site	TIER 1	TIER 2	rare	number of cases	population at risk	crude rates	ASIR	95%CI	rare	number of cases	population at risk	crude rates	ASIR	95%CI
Head and neck	EPITHELIAL TUMOURS OF NASAL CAVITY AND SINUSES	Squamous cell carcinoma with variants of nasal cavity and sinuses	R	14	1.89325e+06	0.739468	0.636287	[0.34-1.08]	R	13	2066619	0.629047	0.479682	[0.25-0.85]
Head and neck	EPITHELIAL TUMOURS OF NASAL CAVITY AND SINUSES	Undifferentiated carcinoma of nasal cavity and sinuses	R	1	1.89325e+06	0.0528192	0.0515513	[0.00-0.29]	R	0	2066619	0	0	[0.00-0.18]
Head and neck	EPITHELIAL TUMOURS OF NASOPHARYNX	Squamous cell carcinoma with variants of nasopharynx	R	15	1.89325e+06	0.792287	0.786239	[0.44-1.30]	R	4	2066619	0.193553	0.186696	[0.05-0.48]
Head and neck	EPITHELIAL TUMOURS OF MAJOR SALIVARY GLANDS AND SALIVARY-GLAND TYPE TUMOURS	Epithelial tumour of major salivary glands	R	34	1.89325e+06	1.79585	1.53399	[1.05-2.16]	R	30	2066619	1.45165	1.13291	[0.74-1.66]
Head and neck	EPITHELIAL TUMOURS OF MAJOR SALIVARY GLANDS AND SALIVARY-GLAND TYPE TUMOURS	Salivary gland type tumour of head and neck	R	7	1.89325e+06	0.369734	0.347477	[0.14-0.72]	R	13	2066619	0.629047	0.557111	[0.29-0.97]
Head and neck	EPITHELIAL TUMOURS OF HYPOPHARYNX AND LARYNX	Squamous cell carcinoma with variants of hypopharynx	R	80	1.89325e+06	4.22553	3.99499	[3.16-4.98]	R	18	2066619	0.870988	0.692856	[0.40-1.13]
Head and neck	EPITHELIAL TUMOURS OF HYPOPHARYNX AND LARYNX	Squamous cell carcinoma with variants of larynx		135	1.89325e+06	7.13059	6.67207	[5.58-7.92]	R	29	2066619	1.40326	1.31037	[0.87-1.90]
Head and neck	EPITHELIAL TUMOURS OF ORAL CAVITY AND LIP	Squamous cell carcinoma with variants of lip	R	21	1.89325e+06	1.1092	1.00022	[0.61-1.54]	R	9	2066619	0.435494	0.311298	[0.13-0.63]
Head and neck	EPITHELIAL TUMOURS OF TRACHEA	Squamous cell carcinoma with variants of trachea	R	1	1.89325e+06	0.0528192	0.0542992	[0.00-0.30]	R	0	2066619	0	0	[0.00-0.18]
Head and neck	EPITHELIAL TUMOURS OF TRACHEA	Salivary gland type tumour of trachea	R	1	1.89325e+06	0.0528192	0.052263	[0.00-0.29]	R	0	2066619	0	0	[0.00-0.18]
Rare digestive	EPITHELIAL TUMOURS OF OESOPHAGUS	Squamous cell carcinoma with variants of oesophagus		117	1.89325e+06	6.17984	5.75836	[4.75-6.92]	R	71	2066619	3.43556	2.57297	[1.97-3.31]
Rare digestive	EPITHELIAL TUMOURS OF OESOPHAGUS	Adenocarcinoma with variants of oesophagus	R	82	1.89325e+06	4.33117	3.87985	[3.07-4.84]	R	20	2066619	0.967764	0.62897	[0.36-1.03]
Rare digestive	EPITHELIAL TUMOURS OF OESOPHAGUS	Salivary gland type tumour of oesophagus	R	0	1.89325e+06	0	0	[0.00-0.19]	R	1	2066619	0.0483882	0.038031	[0.00-0.24]
Rare digestive	EPITHELIAL TUMOURS OF OESOPHAGUS	Undifferentiated carcinoma of oesophagus	R	2	1.89325e+06	0.105638	0.107698	[0.01-0.38]	R	1	2066619	0.0483882	0.0164441	[0.00-0.20]
Rare digestive	EPITHELIAL TUMOURS OF STOMACH	Squamous cell carcinoma with variants of stomach	R	4	1.89325e+06	0.211277	0.192587	[0.05-0.50]	R	2	2066619	0.0967764	0.0476128	[0.00-0.24]
Rare digestive	EPITHELIAL TUMOURS OF STOMACH	Undifferentiated carcinoma of stomach	R	1	1.89325e+06	0.0528192	0.0415106	[0.00-0.26]	R	2	2066619	0.0967764	0.069091	[0.01-0.30]
Rare digestive	EPITHELIAL TUMOURS OF SMALL INTESTINE	Adenocarcinoma with variants of small intestine	R	24	1.89325e+06	1.26766	1.10198	[0.70-1.66]	R	21	2066619	1.01615	0.6412	[0.38-1.02]
Rare digestive	EPITHELIAL TUMOURS OF COLON (including appendix)	Squamous cell carcinoma with variants of colon	R	0	1.89325e+06	0	0	[0.00-0.19]	R	1	2066619	0.0483882	0.038031	[0.00-0.24]
Rare digestive	EPITHELIAL TUMOURS OF COLON (including appendix)	Fibromixoma and low grade mucinous adenocarcinoma (pseudomixoma peritonei) of the appendix	R	9	1.89325e+06	0.475372	0.461143	[0.21-0.88]	R	10	2066619	0.483882	0.431868	[0.20-0.81]
Rare digestive	EPITHELIAL TUMOURS OF RECTUM	Squamous cell carcinoma with variants of rectum	R	2	1.89325e+06	0.105638	0.110027	[0.01-0.39]	R	8	2066619	0.387106	0.33221	[0.14-0.68]
Rare digestive	EPITHELIAL TUMOURS OF ANAL CANAL	Squamous cell carcinoma with variants of anal canal	R	57	1.89325e+06	3.01069	2.79457	[2.11-3.64]		132	2066619	6.38724	5.30956	[4.40-6.35]
Rare digestive	EPITHELIAL TUMOURS OF ANAL CANAL	Adenocarcinoma with variants of anal canal	R	3	1.89325e+06	0.158457	0.15069	[0.03-0.44]	R	4	2066619	0.193553	0.164752	[0.04-0.45]
Rare digestive	EPITHELIAL TUMOURS OF ANAL CANAL	Paget's disease of anal canal	R	1	1.89325e+06	0.0528192	0.0350786	[0.00-0.25]	R	0	2066619	0	0	[0.00-0.18]
Rare digestive	EPITHELIAL TUMOURS OF PANCREAS	Squamous cell carcinoma with variants of pancreas	R	2	1.89325e+06	0.105638	0.107973	[0.01-0.38]	R	0	2066619	0	0	[0.00-0.18]
Rare digestive	EPITHELIAL TUMOURS OF PANCREAS	Acinar cell carcinoma of pancreas	R	4	1.89325e+06	0.211277	0.170234	[0.04-0.46]	R	2	2066619	0.0967764	0.076062	[0.01-0.30]
Rare digestive	EPITHELIAL TUMOURS OF PANCREAS	Intraductal papillary mucinous carcinoma invasive of pancreas	R	1	1.89325e+06	0.0528192	0.0350786	[0.00-0.25]	R	1	2066619	0.0483882	0.0164441	[0.00-0.20]
Rare digestive	EPITHELIAL TUMOURS OF LIVER AND INTRAEPATIC BILE TRACT (IBT)	Hepatocellular carcinoma, fibrolamellar	R	0	1.89325e+06	0	0	[0.00-0.19]	R	1	2066619	0.0483882	0.0545098	[0.00-0.29]
Rare digestive	EPITHELIAL TUMOURS OF LIVER AND INTRAEPATIC BILE TRACT (IBT)	Cholangiocarcinoma of IBT	R	34	1.89325e+06	1.79585	1.61042	[1.11-2.27]	R	22	2066619	1.06454	0.792914	[0.48-1.24]
Rare digestive	EPITHELIAL TUMOURS OF LIVER AND INTRAEPATIC BILE TRACT (IBT)	Adenocarcinoma with variants of liver and IBT	R	14	1.89325e+06	0.739468	0.710553	[0.39-1.20]	R	11	2066619	0.53227	0.405147	[0.19-0.76]
Rare digestive	EPITHELIAL TUMOURS OF LIVER AND INTRAEPATIC BILE TRACT (IBT)	Undifferentiated carcinoma of liver and IBT	R	2	1.89325e+06	0.105638	0.102389	[0.01-0.37]	R	0	2066619	0	0	[0.00-0.18]
Rare digestive	EPITHELIAL TUMOURS OF LIVER AND INTRAEPATIC BILE TRACT (IBT)	Squamous cell carcinoma with variants of liver and IBT	R	2	1.89325e+06	0.105638	0.0918568	[0.01-0.35]	R	0	2066619	0	0	[0.00-0.18]
Rare digestive	EPITHELIAL TUMOURS OF GALLBLADDER AND EXTRAHEPATIC BILIARY TRACT (EBT)	Adenocarcinoma with variants of gallbladder	R	7	1.89325e+06	0.369734	0.323936	[0.13-0.68]	R	25	2066619	1.20971	0.893942	[0.56-1.36]
Rare digestive	EPITHELIAL TUMOURS OF GALLBLADDER AND EXTRAHEPATIC BILIARY TRACT (EBT)	Adenocarcinoma with variants of EBT	R	52	1.89325e+06	2.7466	2.44693	[1.82-3.23]	R	42	2066619	2.0323	1.28219	[0.89-1.80]
Rare digestive	PANCREATOBLASTOMA	Pancreatoblastoma	R	1	1.89325e+06	0.0528192	0.052263	[0.00-0.29]	R	0	2066619	0	0	[0.00-0.18]
Rare thoracic	EPITHELIAL TUMOURS OF LUNG	Adenosquamous carcinoma of lung	R	8	1.89325e+06	0.422553	0.419673	[0.18-0.83]	R	5	2066619	0.241941	0.159108	[0.05-0.41]
Rare thoracic	EPITHELIAL TUMOURS OF LUNG	Large cell carcinoma of lung	R	5	1.89325e+06	0.264096	0.22222	[0.07-0.54]	R	5	2066619	0.241941	0.260207	[0.08-0.60]
Rare thoracic	EPITHELIAL TUMOURS OF LUNG	Salivary gland type tumour of lung	R	5	1.89325e+06	0.264096	0.244111	[0.08-0.58]	R	0	2066619	0	0	[0.00-0.18]
Rare thoracic	EPITHELIAL TUMOURS OF LUNG	Sarcomatoid carcinoma of lung	R	10	1.89325e+06	0.528192	0.436284	[0.20-0.83]	R	5	2066619	0.241941	0.224536	[0.07-0.53]
Rare thoracic	EPITHELIAL TUMOURS OF THYMUS	Malignant thymoma	R	14	1.89325e+06	0.739468	0.718395	[0.39-1.21]	R	10	2066619	0.483882	0.456259	[0.22-0.85]
Rare thoracic	EPITHELIAL TUMOURS OF THYMUS	Squamous cell carcinoma of thymus	R	1	1.89325e+06	0.0528192	0.0511944	[0.00-0.29]	R	0	2066619	0	0	[0.00-0.18]
Rare thoracic	EPITHELIAL TUMOURS OF THYMUS	Adenocarcinoma with variants of thymus	R	0	1.89325e+06	0	0	[0.00-0.19]	R	1	2066619	0.0483882	0.038031	[0.00-0.24]
Rare thoracic	MALIGNANT MESOTHELIOMA	Mesothelioma of pleura and pericardium	R	23	1.89325e+06	1.21484	1.05485	[0.66-1.60]	R	9	2066619	0.435494	0.240168	[0.10-0.51]
Rare thoracic	MALIGNANT MESOTHELIOMA	Mesothelioma of peritoneum and tunica vaginalis	R	1	1.89325e+06	0.0528192	0.0567782	[0.00-0.30]	R	4	2066619	0.193553	0.186247	[0.05-0.48]
Rare breast	EPITHELIAL TUMOURS OF BREAST	Mammary Paget's disease of breast	R	0	1.89325e+06	0	0	[0.00-0.19]	R	24	2066619	1.16132	1.01234	[0.64-1.53]
Rare breast	EPITHELIAL TUMOURS OF BREAST	Special types of adenocarcinoma of breast	R	0	1.89325e+06	0	0	[0.00-0.19]		185	2066619	8.95182	7.46991	[6.38-8.70]
Rare breast	EPITHELIAL TUMOURS OF BREAST	Metaplastic carcinoma of breast	R	0	1.89325e+06	0	0	[0.00-0.19]	R	13	2066619	0.629047	0.545969	[0.28-0.96]
Rare breast	EPITHELIAL TUMOURS OF BREAST	Salivary gland type tumour of breast	R	0	1.89325e+06	0	0	[0.00-0.19]	R	5	2066619	0.241941	0.188214	[0.05-0.48]
Rare female genital	EPITHELIAL TUMOURS OF CORPUS UTERI	Squamous cell carcinoma with variants of corpus uteri	R	0	1.89325e+06	0	0	[0.00-0.19]	R	1	2066619	0.0483882	0.0196156	[0.00-0.20]
Rare female genital	EPITHELIAL TUMOURS OF CORPUS UTERI	Clear cell adenocarcinoma, NOS	R	0	1.89325e+06	0	0	[0.00-0.19]	R	11	2066619	0.53227	0.44948	[0.21-0.83]
Rare female genital	EPITHELIAL TUMOURS OF CORPUS UTERI	Serous (papillary) carcinoma	R	0	1.89325e+06	0	0	[0.00-0.19]	R	43	2066619	2.08069	1.57828	[1.11-2.18]
Rare female genital	EPITHELIAL TUMOURS OF CORPUS UTERI	Mullerian mixed tumour	R	0	1.89325e+06	0	0	[0.00-0.19]	R	25	2066619	1.20971	0.913321	[0.58-1.39]
Rare female genital	EPITHELIAL TUMOURS OF CERVIX UTERI	Squamous cell carcinoma with variants of cervix uteri	R	0	1.89325e+06	0	0	[0.00-0.19]	R	80	2066619	3.87106	3.61636	[2.85-4.53]
Rare female genital	EPITHELIAL TUMOURS OF CERVIX UTERI	Adenocarcinoma with variants of cervix uteri	R	0	1.89325e+06	0	0	[0.00-0.19]	R	32	2066619	1.54842	1.31417	[0.88-1.89]
Rare female genital	EPITHELIAL TUMOURS OF OVARY AND FALLOPPIAN TUBE	Mucinous adenocarcinoma of ovary	R	0	1.89325e+06	0	0	[0.00-0.19]	R	20	2066619	0.967764	0.876558	[0.53-1.37]
Rare female genital	EPITHELIAL TUMOURS OF OVARY AND FALLOPPIAN TUBE	Clear cell adenocarcinoma of ovary	R	0	1.89325e+06	0	0	[0.00-0.19]	R	13	2066619	0.629047	0.629454	[0.33-1.08]
Rare female genital	EPITHELIAL TUMOURS OF OVARY AND FALLOPPIAN TUBE	Primary peritoneal serous/papillary carcinoma	R	0	1.89325e+06	0	0	[0.00-0.19]	R	3	2066619	0.145165	0.126754	[0.03-0.39]
Rare female genital	EPITHELIAL TUMOURS OF OVARY AND FALLOPPIAN TUBE	Mullerian mixed tumour of ovaryand falloppian tube	R	0	1.89325e+06	0	0	[0.00-0.19]	R	5	2066619	0.241941	0.159741	[0.05-0.42]
Rare female genital	EPITHELIAL TUMOURS OF OVARY AND FALLOPPIAN TUBE	Adenocarcinoma with variants of fallopian tube	R	0	1.89325e+06	0	0	[0.00-0.19]	R	31	2066619	1.50003	1.25909	[0.84-1.82]
Rare female genital	NON EPITHELIAL TUMOURS OF OVARY	Sex cord tumour of ovary	R	0	1.89325e+06	0	0	[0.00-0.19]	R	3	2066619	0.145165	0.152196	[0.03-0.44]
Rare female genital	NON EPITHELIAL TUMOURS OF OVARY	Malignant/Immature teratoma of ovary	R	0	1.89325e+06	0	0	[0.00-0.19]	R	2	2066619	0.0967764	0.112821	[0.01-0.39]
Rare female genital	NON EPITHELIAL TUMOURS OF OVARY	Germ cell tumour of ovary	R	0	1.89325e+06	0	0	[0.00-0.19]	R	4	2066619	0.193553	0.217651	[0.06-0.55]
Rare female genital	EPITHELIAL TUMOURS OF VULVA AND VAGINA	Squamous cell carcinoma with variants of vulva and vagina	R	0	1.89325e+06	0	0	[0.00-0.19]	R	65	2066619	3.14523	2.44418	[1.85-3.17]
Rare female genital	EPITHELIAL TUMOURS OF VULVA AND VAGINA	Adenocarcinoma with variants of vulva and vagina	R	0	1.89325e+06	0	0	[0.00-0.19]	R	2	2066619	0.0967764	0.105294	[0.01-0.37]
Rare female genital	EPITHELIAL TUMOURS OF VULVA AND VAGINA	Paget's disease of vulva and vagina	R	0	1.89325e+06	0	0	[0.00-0.19]	R	5	2066619	0.241941	0.192139	[0.06-0.47]
Rare female genital	TROPHOBLASTIC TUMOURS OF PLACENTA	Choriocarcinoma of placenta	R	0	1.89325e+06	0	0	[0.00-0.19]	R	1	2066619	0.0483882	0.0507913	[0.00-0.28]
Rare male genital and urogenital	EPITHELIAL TUMOURS OF PROSTATE	Infiltrating duct carcinoma of prostate	R	14	1.89325e+06	0.739468	0.651984	[0.35-1.11]	R	0	2066619	0	0	[0.00-0.18]
Rare male genital and urogenital	TESTICULAR AND PARATESTICULAR CANCERS	Non seminomatous testicular cancer	R	73	1.89325e+06	3.8558	4.00867	[3.14-5.04]	R	0	2066619	0	0	[0.00-0.18]
Rare male genital and urogenital	TESTICULAR AND PARATESTICULAR CANCERS	Seminomatous testicular cancer	R	108	1.89325e+06	5.70447	5.70017	[4.67-6.88]	R	0	2066619	0	0	[0.00-0.18]
Rare male genital and urogenital	EPITHELIAL TUMOURS OF PENIS	Squamous cell carcinoma with variants of penis	R	27	1.89325e+06	1.42612	1.1663	[0.76-1.72]	R	0	2066619	0	0	[0.00-0.18]
Rare urological	EPITHELIAL TUMOURS OF PELVIS AND URETER	Transitional cell carcinoma of pelvis and ureter	R	68	1.89325e+06	3.5917	3.06775	[2.37-3.91]	R	28	2066619	1.35487	0.823195	[0.53-1.25]
Rare urological	EPITHELIAL TUMOURS OF PELVIS AND URETER	Squamous cell carcinoma with variants of pelvis and ureter	R	2	1.89325e+06	0.105638	0.0643839	[0.01-0.29]	R	0	2066619	0	0	[0.00-0.18]
Rare urological	EPITHELIAL TUMOURS OF PELVIS AND URETER	Adenocarcinoma with variants of pelvis and ureter	R	1	1.89325e+06	0.0528192	0.0550134	[0.00-0.30]	R	0	2066619	0	0	[0.00-0.18]
Rare urological	EPITHELIAL TUMOURS OF URETHRA	Transitional cell carcinoma of urethra	R	9	1.89325e+06	0.475372	0.390008	[0.18-0.76]	R	0	2066619	0	0	[0.00-0.18]
Rare urological	EPITHELIAL TUMOURS OF URETHRA	Squamous cell carcinoma with variants of urethra	R	0	1.89325e+06	0	0	[0.00-0.19]	R	1	2066619	0.0483882	0.0196156	[0.00-0.20]
Rare urological	EPITHELIAL TUMOURS OF URETHRA	Adenocarcinoma with variants of urethra	R	1	1.89325e+06	0.0528192	0.0293052	[0.00-0.23]	R	0	2066619	0	0	[0.00-0.18]
Rare urological	EPITHELIAL TUMOURS OF BLADDER	Squamous cell carcinoma with variants of bladder	R	16	1.89325e+06	0.845107	0.718392	[0.40-1.19]	R	4	2066619	0.193553	0.189594	[0.05-0.49]
Rare urological	EPITHELIAL TUMOURS OF BLADDER	Adenocarcinoma with variants of bladder	R	12	1.89325e+06	0.63383	0.521032	[0.26-0.93]	R	3	2066619	0.145165	0.100543	[0.02-0.34]
Rare melanoma	MALIGNANT MELANOMA OF MUCOSA AND EXTRACUTANEOUS	Malignant melanoma of mucosa and extracutaneous	R	3	1.89325e+06	0.158457	0.144005	[0.03-0.43]	R	7	2066619	0.338717	0.230344	[0.08-0.53]
Rare melanoma	MALIGNANT MELANOMA OF EYE	Malignant melanoma of conjunctiva	R	1	1.89325e+06	0.0528192	0.0567782	[0.00-0.30]	R	1	2066619	0.0483882	0.0164441	[0.00-0.20]
Rare melanoma	MALIGNANT MELANOMA OF EYE	Malignant melanoma of uvea	R	11	1.89325e+06	0.581011	0.519235	[0.25-0.94]	R	10	2066619	0.483882	0.361265	[0.16-0.70]
Rare skin	EPITHELIAL TUMOURS OF SKIN	Basal cell carcinoma of skin	R	9	1.89325e+06	0.475372	0.350135	[0.16-0.70]	R	4	2066619	0.193553	0.11971	[0.03-0.36]
Rare skin	ADNEXAL CARCINOMAS OF SKIN	Adnexal carcinoma of skin	R	39	1.89325e+06	2.05995	1.77376	[1.25-2.45]	R	40	2066619	1.93553	1.50977	[1.05-2.10]
Rare sarcomas	SOFT TISSUE SARCOMA	Soft tissue sarcoma of head and neck	R	14	1.89325e+06	0.739468	0.636249	[0.34-1.09]	R	3	2066619	0.145165	0.143159	[0.03-0.42]
Rare sarcomas	SOFT TISSUE SARCOMA	Soft tissue sarcoma of limbs	R	53	1.89325e+06	2.79942	2.58155	[1.92-3.40]	R	38	2066619	1.83875	1.5445	[1.07-2.16]
Rare sarcomas	SOFT TISSUE SARCOMA	Soft tissue sarcoma of superficial trunk	R	19	1.89325e+06	1.00356	0.896631	[0.53-1.42]	R	30	2066619	1.45165	1.20063	[0.79-1.76]
Rare sarcomas	SOFT TISSUE SARCOMA	Soft tissue sarcoma of mediastinum	R	0	1.89325e+06	0	0	[0.00-0.19]	R	1	2066619	0.0483882	0.0164441	[0.00-0.20]
Rare sarcomas	SOFT TISSUE SARCOMA	Soft tissue sarcoma of heart	R	1	1.89325e+06	0.0528192	0.0538491	[0.00-0.29]	R	2	2066619	0.0967764	0.105412	[0.01-0.37]
Rare sarcomas	SOFT TISSUE SARCOMA	Soft tissue sarcoma of breast	R	0	1.89325e+06	0	0	[0.00-0.19]	R	10	2066619	0.483882	0.373834	[0.17-0.72]
Rare sarcomas	SOFT TISSUE SARCOMA	Soft tissue sarcoma of uterus	R	0	1.89325e+06	0	0	[0.00-0.19]	R	36	2066619	1.74198	1.64909	[1.14-2.30]
Rare sarcomas	SOFT TISSUE SARCOMA	Soft tissue sarcoma of paratestis	R	4	1.89325e+06	0.211277	0.211807	[0.06-0.54]	R	0	2066619	0	0	[0.00-0.18]
Rare sarcomas	SOFT TISSUE SARCOMA	Soft tissue sarcomas of other genitourinary tract (vulva, vagina, ovary, penis, prostate, testis, kidney, renal pelvis, ureter, bladder, urethra)	R	3	1.89325e+06	0.158457	0.118683	[0.02-0.38]	R	5	2066619	0.241941	0.242241	[0.08-0.57]
Rare sarcomas	SOFT TISSUE SARCOMA	Soft tissue sarcoma of viscera	R	8	1.89325e+06	0.422553	0.397112	[0.17-0.79]	R	8	2066619	0.387106	0.27284	[0.11-0.58]
Rare sarcomas	SOFT TISSUE SARCOMA	Soft tissue sarcoma of retroperitoneum and peritoneum	R	9	1.89325e+06	0.475372	0.422662	[0.19-0.82]	R	8	2066619	0.387106	0.345673	[0.14-0.70]
Rare sarcomas	SOFT TISSUE SARCOMA	Soft tissue sarcoma of pelvis	R	9	1.89325e+06	0.475372	0.449549	[0.20-0.86]	R	3	2066619	0.145165	0.119123	[0.02-0.38]
Rare sarcomas	SOFT TISSUE SARCOMA	Soft tissue sarcoma of skin	R	15	1.89325e+06	0.792287	0.661965	[0.36-1.11]	R	9	2066619	0.435494	0.416185	[0.19-0.80]
Rare sarcomas	SOFT TISSUE SARCOMA	Soft tissue sarcoma of brain and other parts of the nervous system	R	2	1.89325e+06	0.105638	0.104974	[0.01-0.38]	R	2	2066619	0.0967764	0.0692824	[0.01-0.29]
Rare sarcomas	SOFT TISSUE SARCOMA	Embryonal rhabdomyosarcoma of soft tissue	R	0	1.89325e+06	0	0	[0.00-0.19]	R	1	2066619	0.0483882	0.0507913	[0.00-0.28]
Rare sarcomas	SOFT TISSUE SARCOMA	Ewing's sarcoma of soft tissue	R	0	1.89325e+06	0	0	[0.00-0.19]	R	2	2066619	0.0967764	0.114512	[0.01-0.39]
Rare sarcomas	BONE SARCOMA	Osteogenic sarcoma	R	1	1.89325e+06	0.0528192	0.0512402	[0.00-0.29]	R	2	2066619	0.0967764	0.101583	[0.01-0.36]
Rare sarcomas	BONE SARCOMA	Chondrogenic sarcoma	R	15	1.89325e+06	0.792287	0.748073	[0.42-1.24]	R	11	2066619	0.53227	0.48513	[0.23-0.89]
Rare sarcomas	BONE SARCOMA	Notochordal sarcoma, chordoma	R	6	1.89325e+06	0.316915	0.29723	[0.11-0.65]	R	1	2066619	0.0483882	0.038031	[0.00-0.24]
Rare sarcomas	BONE SARCOMA	Ewing's sarcoma	R	1	1.89325e+06	0.0528192	0.052263	[0.00-0.29]	R	4	2066619	0.193553	0.19755	[0.05-0.51]
Rare sarcomas	GASTROINTESTINAL STROMAL SARCOMA	Gastrointestinal stromal sarcoma	R	34	1.89325e+06	1.79585	1.67649	[1.15-2.35]	R	35	2066619	1.69359	1.47761	[1.01-2.09]
Rare sarcomas	KAPOSI'S SARCOMA	Kaposi's sarcoma	R	42	1.89325e+06	2.2184	2.0431	[1.47-2.77]	R	3	2066619	0.145165	0.107231	[0.02-0.34]
Rare endocrine and neuroendocrine	NET LUNG	Typical and atypical carcinoid of the lung	R	27	1.89325e+06	1.42612	1.36167	[0.89-1.99]	R	42	2066619	2.0323	1.80773	[1.29-2.47]
Rare endocrine and neuroendocrine	NET GEP	Well differentiated not functioning endocrine carcinoma of pancreas and digestive tract	R	85	1.89325e+06	4.48963	4.3502	[3.47-5.39]	R	105	2066619	5.08076	4.80862	[3.90-5.86]
Rare endocrine and neuroendocrine	NET GEP	Poorly differentiated endocrine carcinoma of pancreas and digestive tract	R	38	1.89325e+06	2.00713	1.85529	[1.30-2.56]	R	49	2066619	2.37102	2.03782	[1.49-2.73]
Rare endocrine and neuroendocrine	NET GEP	Malignant mixed pancreatic endocrine and exocrine tumour	R	2	1.89325e+06	0.105638	0.108862	[0.01-0.39]	R	0	2066619	0	0	[0.00-0.18]
Rare endocrine and neuroendocrine	NET OTHER SITES	Pheochromocytoma, malignant	R	2	1.89325e+06	0.105638	0.108329	[0.01-0.39]	R	1	2066619	0.0483882	0.0620302	[0.00-0.31]
Rare endocrine and neuroendocrine	NET OTHER SITES	Paraganglioma	R	2	1.89325e+06	0.105638	0.103457	[0.01-0.37]	R	0	2066619	0	0	[0.00-0.18]
Rare endocrine and neuroendocrine	NET OTHER SITES	Endocrine carcinoma of thyroid gland	R	7	1.89325e+06	0.369734	0.347401	[0.14-0.72]	R	5	2066619	0.241941	0.217508	[0.07-0.52]
Rare endocrine and neuroendocrine	NET OTHER SITES	Neuroendocrine carcinoma of skin	R	15	1.89325e+06	0.792287	0.624421	[0.34-1.06]	R	10	2066619	0.483882	0.302499	[0.13-0.62]
Rare endocrine and neuroendocrine	NET OTHER SITES	Neuroendocrine carcinoma of other sites	R	36	1.89325e+06	1.90149	1.59841	[1.11-2.24]	R	26	2066619	1.25809	0.994257	[0.63-1.50]
Rare endocrine and neuroendocrine	CARCINOMAS OF PARATHYROID GLAND	Carcinoma of parathyroid gland	R	0	1.89325e+06	0	0	[0.00-0.19]	R	4	2066619	0.193553	0.116895	[0.03-0.35]
Rare endocrine and neuroendocrine	CARCINOMAS OF ADRENAL CORTEX	Carcinoma of adrenal cortex	R	5	1.89325e+06	0.264096	0.214414	[0.07-0.52]	R	4	2066619	0.193553	0.208183	[0.06-0.52]
CNS	TUMOURS OF CENTRAL NERVOUS SYSTEM (CNS)	Oligodendroglial tumours of CNS	R	16	1.89325e+06	0.845107	0.852556	[0.49-1.38]	R	10	2066619	0.483882	0.468492	[0.22-0.87]
CNS	TUMOURS OF CENTRAL NERVOUS SYSTEM (CNS)	Ependymal tumours of CNS SANS /1	R	5	1.89325e+06	0.264096	0.258122	[0.08-0.60]	R	7	2066619	0.338717	0.362582	[0.15-0.74]
CNS	TUMOURS OF CENTRAL NERVOUS SYSTEM (CNS)	Malignant meningiomas	R	2	1.89325e+06	0.105638	0.096524	[0.01-0.36]	R	2	2066619	0.0967764	0.0544751	[0.01-0.26]
CNS	TUMOURS OF CENTRAL NERVOUS SYSTEM (CNS)	Tumours of the pineal gland	R	0	1.89325e+06	0	0	[0.00-0.19]	R	1	2066619	0.0483882	0.045986	[0.00-0.26]
CNS	EMBRYONAL TUMOURS OF CNS	Embryonal tumour of CNS	R	1	1.89325e+06	0.0528192	0.0515513	[0.00-0.29]	R	2	2066619	0.0967764	0.10039	[0.01-0.36]
Rare hematologic	LYMPHOID DISEASES	Hodgkin lymphoma, classical	R	81	1.89325e+06	4.27835	4.21695	[3.34-5.25]	R	61	2066619	2.95168	3.0193	[2.29-3.89]
Rare hematologic	LYMPHOID DISEASES	Hodgkin lymphoma nodular lymphocyte predominance	R	6	1.89325e+06	0.316915	0.315164	[0.12-0.68]	R	3	2066619	0.145165	0.16456	[0.03-0.47]
Rare hematologic	LYMPHOID DISEASES	Precursor B/T lymphoblastic leukaemia/lymphoblastic lymphoma (and Burkitt leukemia/lymphoma)	R	18	1.89325e+06	0.950745	0.93922	[0.56-1.48]	R	17	2066619	0.8226	0.708992	[0.40-1.17]
Rare hematologic	LYMPHOID DISEASES	T cutaneous lymphoma (Sezary syn, Mycosis fung)	R	36	1.89325e+06	1.90149	1.76191	[1.23-2.45]	R	28	2066619	1.35487	1.15899	[0.75-1.71]
Rare hematologic	LYMPHOID DISEASES	Other T cell lymphomas and NK cell neoplasms	R	30	1.89325e+06	1.58457	1.43753	[0.96-2.06]	R	31	2066619	1.50003	1.28068	[0.85-1.85]
Rare hematologic	LYMPHOID DISEASES	Follicular B lymphoma	R	84	1.89325e+06	4.43681	4.09887	[3.26-5.09]	R	86	2066619	4.16139	3.67883	[2.92-4.58]
Rare hematologic	LYMPHOID DISEASES	Hairy cell leukaemia	R	21	1.89325e+06	1.1092	1.03306	[0.63-1.59]	R	2	2066619	0.0967764	0.102314	[0.01-0.36]
Rare hematologic	LYMPHOID DISEASES	Mantle cell lymphoma	R	47	1.89325e+06	2.4825	2.15581	[1.57-2.89]	R	19	2066619	0.919376	0.670137	[0.39-1.09]
Rare hematologic	LYMPHOID DISEASES	Prolymphocytic leukaemia, B cell	R	2	1.89325e+06	0.105638	0.0958098	[0.01-0.36]	R	3	2066619	0.145165	0.114912	[0.02-0.37]
Rare hematologic	ACUTE MYELOID LEUKEMIA AND RELATED PRECURSOR NEOPLASMS	Acute promyelocytic leukemia (AML with t(15;17) with variants	R	6	1.89325e+06	0.316915	0.296416	[0.11-0.65]	R	9	2066619	0.435494	0.438125	[0.19-0.84]
Rare hematologic	ACUTE MYELOID LEUKEMIA AND RELATED PRECURSOR NEOPLASMS	AML	R	102	1.89325e+06	5.38755	4.60025	[3.73-5.62]	R	99	2066619	4.79043	3.68127	[2.95-4.55]
Rare hematologic	MYELOID AND LYMPHOID NEOPLASMS	Myeloid and lymphoid neoplasms	R	2	1.89325e+06	0.105638	0.0643839	[0.01-0.29]	R	3	2066619	0.145165	0.0640569	[0.01-0.26]
Rare hematologic	MYELOPROLIFERATIVE NEOPLASMS	Chronic myeloid leukemia	R	35	1.89325e+06	1.84867	1.6992	[1.18-2.38]	R	25	2066619	1.20971	0.975545	[0.61-1.48]
Rare hematologic	MYELOPROLIFERATIVE NEOPLASMS	Mast cell tumour	R	1	1.89325e+06	0.0528192	0.0550134	[0.00-0.30]	R	2	2066619	0.0967764	0.102771	[0.01-0.36]
Rare hematologic	MYELODYSPLASTIC SYNDROME AND MYELODYSPLASTIC/MYELOPROLIFERATIVE DISEASES	Myelodysplastic syndrome with 5q syndrome	R	1	1.89325e+06	0.0528192	0.0415106	[0.00-0.26]	R	4	2066619	0.193553	0.116386	[0.03-0.35]
Rare hematologic	MYELODYSPLASTIC SYNDROME AND MYELODYSPLASTIC/MYELOPROLIFERATIVE DISEASES	Chronic Myelomonocytic leukemia	R	32	1.89325e+06	1.69021	1.40024	[0.95-2.00]	R	24	2066619	1.16132	0.702068	[0.43-1.10]
Rare hematologic	HISTIOCYTIC AND DENDRITIC CELL NEOPLASMS	Histiocytic malignancies	R	2	1.89325e+06	0.105638	0.106565	[0.01-0.38]	R	4	2066619	0.193553	0.193951	[0.05-0.50]
Other	OLFACTORY NEUROBLASTOMA	Olfactory neuroblastoma	R	0	1.89325e+06	0	0	[0.00-0.19]	R	1	2066619	0.0483882	0.0507913	[0.00-0.28]
Other	EXTRAGONADAL GERM CELL TUMOURS	Non seminomatous germ cell tumour	R	7	1.89325e+06	0.369734	0.394573	[0.16-0.81]	R	1	2066619	0.0483882	0.0496667	[0.00-0.27]
Other	EXTRAGONADAL GERM CELL TUMOURS	Seminomatous germ cell tumor	R	1	1.89325e+06	0.0528192	0.0556209	[0.00-0.30]	R	0	2066619	0	0	[0.00-0.18]
Other	EPITHELIAL TUMOURS OF EYE AND ADNEXA	Squamous cell carcinoma with variants of eye and adnexa	R	1	1.89325e+06	0.0528192	0.0538491	[0.00-0.29]	R	4	2066619	0.193553	0.10895	[0.03-0.34]
